# Supplementary material for: Health economic analysis of seizure-related emergency visits of pediatric patients with drug-resistant epilepsy in Japan
Source: Epilepsy Behav Rep. 2025 Dec 8;33:100840. doi: 10.1016/j.ebr.2025.100840 (PMC12768918; doi:10.1016/j.ebr.2025.100840)
Supplement: Supplementary Data 1 [file mmc1.xlsx]

## Sheet: Supplementary Table 1
	Supplementary Table 1. ICD-10 codes for epileptic diseases and conditions
	ICD-10 code	Disease and/or condition
	G40.1	Localization-related (focal) (partial) symptomatic epilepsy and epileptic syndromes with simple partial seizures
	G40.2	Localization-related (focal) (partial) symptomatic epilepsy and epileptic syndromes with complex partial seizures
	G40.3	Generalized idiopathic epilepsy and epileptic syndromes
	G40.4	Other generalized epilepsy and epileptic syndromes
	G40.5	Special epileptic syndromes
	G40.6	Grand mal seizures, unspecified (with or without petit mal)
	G40.7	Petit mal seizures, unspecified, without grand mal seizures
	G40.8	Other epilepsy
	G40.9	Epilepsy, unspecified
	G41.0	Grand mal status epilepticus
	G41.1	Petit mal status epilepticus
	G41.2	Complex partial status epilepticus
	G41.8	Other status epilepticus
	G41.9	Status epilepticus, unspecified
	R25.2	Cramp and spasm
	R56.0	Febrile convulsions
	R56.8	Other and unspecified convulsions
	Abbreviation: ICD-10, International Statistical Classification of Diseases and Related Health Problems, Tenth Revision.

## Sheet: Supplementary Table 2
	Supplementary Table 2. Medical service codes considered indicative of emergency visits
	Medical service code	Medical service details
	A205	Emergency care management addition
	A300	Emergency admission fee
	A311	Psychiatric emergency admission fee
	B001-2-2	Local cooperative after-hours pediatric practice fee
	B001-2-4	Local cooperative after-hours practice fee
	B001-2-6	After-hours emergency transport medical management fee
	B006	Emergency care management fee
	B011-4	Medical devices safety management fee
	C004	Emergency transport medical care fee

## Sheet: Supplementary Table 3
	Supplementary Table 3. Yakka Joho codes and Anatomical Therapeutic Chemical codes for antiseizure medications
	YJ code	ATC code(s)	Pharmaceutical product	Active ingredient(s)
	1139004C1049	N02C Antimigrane Preparations, N03A Antiepileptics, N06A Antidepressants and Mood Stabilizers	Sodium valproate fine granules 20% “EMEC”	Sodium valproate
	1139004F2106	N02C Antimigrane Preparations, N03A Antiepileptics, N06A Antidepressants and Mood Stabilizers	VALERIN tablets 200 mg	Sodium valproate
	1139004F1045	N02C Antimigrane Preparations, N03A Antiepileptics, N06A Antidepressants and Mood Stabilizers	VALERIN tablets 100 mg	Sodium valproate
	1139004G2039	N02C Antimigrane Preparations, N03A Antiepileptics, N06A Antidepressants and Mood Stabilizers	SELENICA-R tablets 200 mg	Sodium valproate
	1139004D1052	N02C Antimigrane Preparations, N03A Antiepileptics, N06A Antidepressants and Mood Stabilizers	SELENICA-R granules 40%	Sodium valproate
	1139004C1057	N02C Antimigrane Preparations, N03A Antiepileptics, N06A Antidepressants and Mood Stabilizers	DEPAKENE fine granules 20%	Sodium valproate
	1139004C2061	N02C Antimigrane Preparations, N03A Antiepileptics, N06A Antidepressants and Mood Stabilizers	DEPAKENE fine granules 40%	Sodium valproate
	1139004G3027	N02C Antimigrane Preparations, N03A Antiepileptics, N06A Antidepressants and Mood Stabilizers	SELENICA-R tablets 400 mg	Sodium valproate
	1139004G2055	N02C Antimigrane Preparations, N03A Antiepileptics, N06A Antidepressants and Mood Stabilizers	Sodium valproate SR tablets 200 mg “AMEL”	Sodium valproate
	1139004Q1089	N02C Antimigrane Preparations, N03A Antiepileptics, N06A Antidepressants and Mood Stabilizers	VALERIN syrup 5%	Sodium valproate
	1139004Q1100	N02C Antimigrane Preparations, N03A Antiepileptics, N06A Antidepressants and Mood Stabilizers	DEPAKENE syrup 5%	Sodium valproate
	1139004F2165	N02C Antimigrane Preparations, N03A Antiepileptics, N06A Antidepressants and Mood Stabilizers	Sodium valproate tablets 200 mg “AMEL”	Sodium valproate
	1139004F1096	N02C Antimigrane Preparations, N03A Antiepileptics, N06A Antidepressants and Mood Stabilizers	DEPAKENE tablets 100 mg	Sodium valproate
	1139004F1126	N02C Antimigrane Preparations, N03A Antiepileptics, N06A Antidepressants and Mood Stabilizers	Sodium valproate tablets 100 mg “DSP”	Sodium valproate
	1139004F2190	N02C Antimigrane Preparations, N03A Antiepileptics, N06A Antidepressants and Mood Stabilizers	Valproate Na tablets 200 mg “Fujinaga”	Sodium valproate
	1139004F2181	N02C Antimigrane Preparations, N03A Antiepileptics, N06A Antidepressants and Mood Stabilizers	Valproate Na tablets 200 mg “TCK”	Sodium valproate
	1139004F2173	N02C Antimigrane Preparations, N03A Antiepileptics, N06A Antidepressants and Mood Stabilizers	DEPAKENE tablets 200 mg	Sodium valproate
	1139004F2203	N02C Antimigrane Preparations, N03A Antiepileptics, N06A Antidepressants and Mood Stabilizers	Sodium valproate tablets 200 mg “DSP”	Sodium valproate
	1139004G1040	N02C Antimigrane Preparations, N03A Antiepileptics, N06A Antidepressants and Mood Stabilizers	DEPAKENE-R tablets 100 mg	Sodium valproate
	1139004G2063	N02C Antimigrane Preparations, N03A Antiepileptics, N06A Antidepressants and Mood Stabilizers	DEPAKENE-R tablets 200 mg	Sodium valproate
	1139004Q1127	N02C Antimigrane Preparations, N03A Antiepileptics, N06A Antidepressants and Mood Stabilizers	Valproate Na syrup 5% “Fujinaga”	Sodium valproate
	1139004Q1135	N02C Antimigrane Preparations, N03A Antiepileptics, N06A Antidepressants and Mood Stabilizers	Sodium valproate syrup 5% “DSP”	Sodium valproate
	1139004Q1119	N02C Antimigrane Preparations, N03A Antiepileptics, N06A Antidepressants and Mood Stabilizers	Sodium valproate syrup 5% “Nichiiko”	Sodium valproate
	1139004D1079	N02C Antimigrane Preparations, N03A Antiepileptics, N06A Antidepressants and Mood Stabilizers	Sodium valproate sustained release U granules 40% “AMEL”	Sodium valproate
	1139004D1087	N02C Antimigrane Preparations, N03A Antiepileptics, N06A Antidepressants and Mood Stabilizers	Valproate Na sustained release granules 40% “Fujinaga”	Sodium valproate
	1139004G2071	N02C Antimigrane Preparations, N03A Antiepileptics, N06A Antidepressants and Mood Stabilizers	Valproate Na sustained release B tablets 200 mg “Towa”	Sodium valproate
	1139004G2080	N02C Antimigrane Preparations, N03A Antiepileptics, N06A Antidepressants and Mood Stabilizers	Sodium valproate sustained release tablets A 200 mg “Towa”	Sodium valproate
	1139004G1059	N02C Antimigrane Preparations, N03A Antiepileptics, N06A Antidepressants and Mood Stabilizers	Valproate Na sustained release B tablets 100 mg “Towa”	Sodium valproate
	1139004G1075	N02C Antimigrane Preparations, N03A Antiepileptics, N06A Antidepressants and Mood Stabilizers	Sodium valproate sustained release tablets A 100 mg “Towa”	Sodium valproate
	1139004F1118	N02C Antimigrane Preparations, N03A Antiepileptics, N06A Antidepressants and Mood Stabilizers	Valproate Na tablets 100 mg “Fujinaga”	Sodium valproate
	1139004C2070	N02C Antimigrane Preparations, N03A Antiepileptics, N06A Antidepressants and Mood Stabilizers	Sodium valproate fine granules 40 mg “EMEC”	Sodium valproate
	1139004F1088	N02C Antimigrane Preparations, N03A Antiepileptics, N06A Antidepressants and Mood Stabilizers	Sodium valproate tablets 100 mg “AMEL”	Sodium valproate
	1139004F1100	N02C Antimigrane Preparations, N03A Antiepileptics, N06A Antidepressants and Mood Stabilizers	Valproate Na tablets 100 mg “TCK”	Sodium valproate
	1139004G1067	N02C Antimigrane Preparations, N03A Antiepileptics, N06A Antidepressants and Mood Stabilizers	Sodium valproate SR tablets 100 mg “AMEL”	Sodium valproate
	1132002B1060	N03A Antiepileptics	ALEVIATIN powder 10%	Phenytoin
	1132002B1078	N03A Antiepileptics	HYDANTOL powder 10%	Phenytoin
	1132002F1029	N03A Antiepileptics	HYDANTOL tablets 25 mg	Phenytoin
	1132002F1037	N03A Antiepileptics	ALEVIATIN tablets 25 mg	Phenytoin
	1132002F2017	N03A Antiepileptics	Phenytoin tablets	Phenytoin
	1132002F2041	N03A Antiepileptics	ALEVIATIN tablets 100 mg	Phenytoin
	1135002C1059	N03A Antiepileptics	Primidone fine granules 99.5% “Nichiiko”	Primidone
	1135002F1055	N03A Antiepileptics	Primidone tablets 250 mg “Nichiiko”	Primidone
	1137001F1039	N03A Antiepileptics	OSPOLOT tablets 50 mg	Sultiame
	1137001F2035	N03A Antiepileptics	OSPOLOT tablets 200 mg	Sultiame
	1139001B1031	N03A Antiepileptics	EPILEO PETIT MAL powder 50%	Ethosuximide
	1139001Q1042	N03A Antiepileptics	ZARONTIN syrup 5%	Ethosuximide
	1139003C1044	N03A Antiepileptics	RIVOTRIL fine granules 0.1%	Clonazepam
	1139003C1052	N03A Antiepileptics	LANDSEN fine granules 0.1%	Clonazepam
	1139003C2040	N03A Antiepileptics	RIVOTRIL fine granules 0.5%	Clonazepam
	1139003C2059	N03A Antiepileptics	LANDSEN fine granules 0.5%	Clonazepam
	1139003F1040	N03A Antiepileptics	RIVOTRIL tablets 0.5 mg	Clonazepam
	1139003F1059	N03A Antiepileptics	LANDSEN tablets 0.5 mg	Clonazepam
	1139003F2047	N03A Antiepileptics	RIVOTRIL tablets 1 mg	Clonazepam
	1139003F2055	N03A Antiepileptics	LANDSEN tablets 1 mg	Clonazepam
	1139003F3043	N03A Antiepileptics	RIVOTRIL tablets 2 mg	Clonazepam
	1139003F3051	N03A Antiepileptics	LANDSEN tablets 2 mg	Clonazepam
	1139005B1048	N03A Antiepileptics	EXCEGRAN powder 20%	Zonisamide
	1139005B1056	N03A Antiepileptics	Zonisamide powder 20% “AMEL”	Zonisamide
	1139005F1023	N03A Antiepileptics	EXCEGRAN tablets 100 mg	Zonisamide
	1139005F1040	N03A Antiepileptics	Zonisamide tablets 100 mg “AMEL”	Zonisamide
	1139006C1030	N03A Antiepileptics	MYSTAN fine granules 1%	Clobazam
	1139006F1028	N03A Antiepileptics	MYSTAN tablets 5 mg	Clobazam
	1139006F2024	N03A Antiepileptics	MYSTAN tablets 10 mg	Clobazam
	1139007F1022	N03A Antiepileptics	GABAPEN tablets 200 mg	Gabapentin
	1139007F2029	N03A Antiepileptics	GABAPEN tablets 300 mg	Gabapentin
	1139007F3025	N03A Antiepileptics	GABAPEN tablets 400 mg	Gabapentin
	1139007Q1023	N03A Antiepileptics	GABAPEN syrup 5%	Gabapentin
	1139008C1020	N03A Antiepileptics	TOPINA fine granules 10%	Topiramate
	1139008F1027	N03A Antiepileptics	TOPINA tablets 50 mg	Topiramate
	1139008F1035	N03A Antiepileptics	Topiramate tablets 50 mg “AMEL”	Topiramate
	1139008F2023	N03A Antiepileptics	TOPINA tablets 100 mg	Topiramate
	1139008F2031	N03A Antiepileptics	Topiramate tablets 100 mg “AMEL”	Topiramate
	1139008F3020	N03A Antiepileptics	TOPINA tablets 25 mg	Topiramate
	1139008F3038	N03A Antiepileptics	Topiramate tablets 25 mg “AMEL”	Topiramate
	1139009F1021	N03A Antiepileptics	LAMICTAL tablets for pediatrics 2 mg	Lamotrigine
	1139009F1030	N03A Antiepileptics	Lamotrigine tablets for pediatrics 2 mg “Sawai”	Lamotrigine
	1139009F1048	N03A Antiepileptics	Lamotrigine tablets for pediatrics 2 mg “Towa”	Lamotrigine
	1139009F1056	N03A Antiepileptics	Lamotrigine tablets for pediatrics 2 mg “Nichiiko”	Lamotrigine
	1139009F1072	N03A Antiepileptics	Lamotrigine tablets for pediatrics 2 mg “AMEL”	Lamotrigine
	1139009F2028	N03A Antiepileptics	LAMICTAL tablets for pediatrics 5 mg	Lamotrigine
	1139009F2036	N03A Antiepileptics	Lamotrigine tablets for pediatrics 5 mg “Sawai”	Lamotrigine
	1139009F2044	N03A Antiepileptics	Lamotrigine tablets for pediatrics 5 mg “Towa”	Lamotrigine
	1139009F2052	N03A Antiepileptics	Lamotrigine tablets for pediatrics 5 mg “Nichiiko”	Lamotrigine
	1139009F2060	N03A Antiepileptics	Lamotrigine tablets for pediatrics 5 mg “JG”	Lamotrigine
	1139009F2079	N03A Antiepileptics	Lamotrigine tablets for pediatrics 5 mg “AMEL”	Lamotrigine
	1139009F3024	N03A Antiepileptics	LAMICTAL tablets 25 mg	Lamotrigine
	1139009F3032	N03A Antiepileptics	Lamotrigine tablets 25 mg “JG”	Lamotrigine
	1139009F3040	N03A Antiepileptics	Lamotrigine tablets 25 mg “AMEL”	Lamotrigine
	1139009F3059	N03A Antiepileptics	Lamotrigine tablets 25 mg “Sawai”	Lamotrigine
	1139009F3067	N03A Antiepileptics	Lamotrigine tablets 25 mg “Towa”	Lamotrigine
	1139009F3075	N03A Antiepileptics	Lamotrigine tablets 25 mg “Nichiiko”	Lamotrigine
	1139009F4020	N03A Antiepileptics	LAMICTAL tablets 100 mg	Lamotrigine
	1139009F4039	N03A Antiepileptics	Lamotrigine tablets 100 mg “JG”	Lamotrigine
	1139009F4047	N03A Antiepileptics	Lamotrigine tablets 100 mg “AMEL”	Lamotrigine
	1139009F4055	N03A Antiepileptics	Lamotrigine tablets 100 mg “Sawai”	Lamotrigine
	1139009F4063	N03A Antiepileptics	Lamotrigine tablets 100 mg “Towa”	Lamotrigine
	1139009F4071	N03A Antiepileptics	Lamotrigine tablets 100 mg “Nichiiko”	Lamotrigine
	1139010F1024	N03A Antiepileptics	E KEPPRA tablets 250 mg	Levetiracetam
	1139010F1032	N03A Antiepileptics	Levetiracetam tablets 250 mg “JG”	Levetiracetam
	1139010F1040	N03A Antiepileptics	Levetiracetam tablets 250 mg “VTRS”	Levetiracetam
	1139010F1059	N03A Antiepileptics	Levetiracetam tablets 250 mg “AMEL”	Levetiracetam
	1139010F1067	N03A Antiepileptics	Levetiracetam tablets 250 mg “Kyorin”	Levetiracetam
	1139010F1075	N03A Antiepileptics	Levetiracetam tablets 250 mg “Sawai”	Levetiracetam
	1139010F1091	N03A Antiepileptics	Levetiracetam tablets 250 mg “Towa”	Levetiracetam
	1139010F1105	N03A Antiepileptics	Levetiracetam tablets 250 mg “Nichiiko”	Levetiracetam
	1139010F1113	N03A Antiepileptics	Levetiracetam tablets 250 mg “Nisshin”	Levetiracetam
	1139010F1121	N03A Antiepileptics	Levetiracetam tablets 250 mg “FELDSENF”	Levetiracetam
	1139010F1130	N03A Antiepileptics	Levetiracetam tablets 250 mg “Meiji”	Levetiracetam
	1139010F2020	N03A Antiepileptics	E KEPPRA tablets 500 mg	Levetiracetam
	1139010F2039	N03A Antiepileptics	Levetiracetam tablets 500 mg “JG”	Levetiracetam
	1139010F2047	N03A Antiepileptics	Levetiracetam tablets 500 mg “VTRS”	Levetiracetam
	1139010F2055	N03A Antiepileptics	Levetiracetam tablets 500 mg “AMEL”	Levetiracetam
	1139010F2063	N03A Antiepileptics	Levetiracetam tablets 500 mg “Kyorin”	Levetiracetam
	1139010F2071	N03A Antiepileptics	Levetiracetam tablets 500 mg “Sawai”	Levetiracetam
	1139010F2080	N03A Antiepileptics	Levetiracetam tablets 500 mg “Takata”	Levetiracetam
	1139010F2098	N03A Antiepileptics	Levetiracetam tablets 500 mg “Towa”	Levetiracetam
	1139010F2101	N03A Antiepileptics	Levetiracetam tablets 500 mg “Nichiiko”	Levetiracetam
	1139010F2110	N03A Antiepileptics	Levetiracetam tablets 500 mg “Nisshin”	Levetiracetam
	1139010F2128	N03A Antiepileptics	Levetiracetam tablets 500 mg “FELDSENF”	Levetiracetam
	1139010F2136	N03A Antiepileptics	Levetiracetam tablets 500 mg “Meiji”	Levetiracetam
	1139010F4023	N03A Antiepileptics	Levetiracetam granular tablets 500 mg “Sawai”	Levetiracetam
	1139010R1020	N03A Antiepileptics	E KEPPRA dry syrup 50%	Levetiracetam
	1139010R1039	N03A Antiepileptics	Levetiracetam dry syrup 50% “JG”	Levetiracetam
	1139010R1047	N03A Antiepileptics	Levetiracetam dry syrup 50% “YD”	Levetiracetam
	1139010R1055	N03A Antiepileptics	Levetiracetam DS 50% “Kyorin”	Levetiracetam
	1139010R1063	N03A Antiepileptics	Levetiracetam DS 50% “Sawai”	Levetiracetam
	1139010R1071	N03A Antiepileptics	Levetiracetam DS 50% “Takata”	Levetiracetam
	1139010R1080	N03A Antiepileptics	Levetiracetam DS 50% “Towa”	Levetiracetam
	1139010R1098	N03A Antiepileptics	Levetiracetam dry syrup 50% “Nichiiko”	Levetiracetam
	1139010R1101	N03A Antiepileptics	Levetiracetam dry syrup 50% “Nisshin”	Levetiracetam
	1139010R1110	N03A Antiepileptics	Levetiracetam dry syrup 50% “Meiji”	Levetiracetam
	1139011M1028	N03A Antiepileptics	DIACOMIT capsules 250 mg	Stiripentol
	1139011R1025	N03A Antiepileptics	DIACOMIT dry syrup 250 mg	Stiripentol
	1139011R2021	N03A Antiepileptics	DIACOMIT dry syrup 500 mg	Stiripentol
	1139012F1023	N03A Antiepileptics	INOVELON tablets 100 mg	Rufinamide
	1139012F2020	N03A Antiepileptics	INOVELON tablets 200 mg	Rufinamide
	1139013B1026	N03A Antiepileptics	SABRIL powder 500 mg	Vigabatrin
	1139014C1026	N03A Antiepileptics	FYCOMPA fine granules 1%	Perampanel hydrate
	1139014F1022	N03A Antiepileptics	FYCOMPA tablets 2 mg	Perampanel hydrate
	1139014F2029	N03A Antiepileptics	FYCOMPA tablets 4 mg	Perampanel hydrate
	1139015F1027	N03A Antiepileptics	VIMPAT tablets 50 mg	Lacosamide
	1139015F2023	N03A Antiepileptics	VIMPAT tablets 100 mg	Lacosamide
	1139015R1023	N03A Antiepileptics	VIMPAT dry syrup 10%	Lacosamide
	1139016S1020	N03A Antiepileptics	FINTEPLA oral solution 2.2 mg/mL	Fenfluramine hydrochloride
	1139105X1035	N03A Antiepileptics	HYDANTOL combination tablets F	Phenytoin/phenobarbital/caffeine and sodium benzoate
	1139404A1024	N03A Antiepileptics	VIMPAT for IV infusion 200 mg	Lacosamide
	1139404A2020	N03A Antiepileptics	VIMPAT for IV infusion 100 mg	Lacosamide
	1126001X1014	N03A Antiepileptics, N5B Hypnotics and Sedatives	Potassium bromide	Potassium bromide
	1139002C1066	N03A Antiepileptics, N06A Antidepressants and Mood Stabilizers	Carbamazepine fine granules 50% “AMEL”	Carbamazepine
	1139002F2042	N03A Antiepileptics, N06A Antidepressants and Mood Stabilizers	Carbamazepine tablets 100 mg “AMEL”	Carbamazepine
	1139002F1070	N03A Antiepileptics, N06A Antidepressants and Mood Stabilizers	Carbamazepine tablets 200 mg “AMEL”	Carbamazepine
	1139002F2026	N03A Antiepileptics, N06A Antidepressants and Mood Stabilizers	TEGRETOL tablets 100 mg	Carbamazepine
	1139002F1062	N03A Antiepileptics, N06A Antidepressants and Mood Stabilizers	TEGRETOL tablets 200 mg	Carbamazepine
	1139002C1082	N03A Antiepileptics, N06A Antidepressants and Mood Stabilizers	TEGRETOL fine granules 50%	Carbamazepine
	1139002C1090	N03A Antiepileptics, N06A Antidepressants and Mood Stabilizers	Carbamazepine fine granules 50% “Fujinaga”	Carbamazepine
	1139002F1100	N03A Antiepileptics, N06A Antidepressants and Mood Stabilizers	Carbamazepine tablets 200 mg “Fujinaga”	Carbamazepine
	1139002F2050	N03A Antiepileptics, N06A Antidepressants and Mood Stabilizers	Carbamazepine tablets 100 mg “Fujinaga”	Carbamazepine
	2134001X1029	S01E Antiglaucoma Preparations and Miotics	DIAMOX powder	Acetazolamide
	2134002F1109	S01E Antiglaucoma Preparations and Miotics	DIAMOX tablets 250 mg	Acetazolamide
	2134400D1039	S01E Antiglaucoma Preparations and Miotics	DIAMOX for injection 500 mg	Acetazolamide sodium
	Abbreviations: ATC, Anatomical Therapeutic Chemical; IV, intravenous; YJ, Yakka Joho.

## Sheet: Supplementary Table 4
	Supplementary Table 4. Yakka Joho codes and Anatomical Therapeutic Chemical codes for anticonvulsants
	YJ code	ATC code(s)	Drug product	Active ingredient
	1115403D3019	N01A Anesthetics, General	Thiamylal sodium for injection	Thiamylal sodium
	1124401A1052	N01A Anesthetics, General	DORUMICUM injection 10 mg	Midazolam
	1124401A1060	N01A Anesthetics, General	Midazolam injection 10 mg “Sandoz”	Midazolam
	1115403D3043	N01A Anesthetics, General	ISOZOL for injection 0.5 g	Thiamylal sodium
	1115403D4031	N01A Anesthetics, General	CITOZOL injection 0.3 g	Thiamylal sodium
	1115403D3051	N01A Anesthetics, General	CITOZOL injection 0.5 g	Thiamylal sodium
	1124401A1087	N01A Anesthetics, General	Midazolam injection 10 mg “Teva”	Midazolam
	1124401A1010	N01A Anesthetics, General	Midazolam 10 mg/2 mL injection	Midazolam
	1115400X1019	N01A Anesthetics, General	Thiopental Sodium for injection	Thiopental sodium
	1115400X2015	N01A Anesthetics, General	Thiopental sodium for injection	Thiopental sodium
	1115400X1027	N01A Anesthetics, General	RAVONAL 0.3 g for injection	Thiopental sodium
	1115400X2023	N01A Anesthetics, General	RAVONAL 0.5 g for injection	Thiopental sodium
	1124017B1129	N05C Tranquilizers	CERCINE powder 1%	Diazepam
	1124017Q1032	N05C Tranquilizers	CERCINE syrup 0.1%	Diazepam
	1124017F5037	N05C Tranquilizers	10 mg CERCINE tablets	Diazepam
	1124017F2135	N05C Tranquilizers	2 mg CERCINE tablets	Diazepam
	1124017F4049	N05C Tranquilizers	5 mg CERCINE tablets	Diazepam
	1132400A1033	N03A Antiepileptics	ALEVIATIN injection 250 mg	Phenytoin sodium
	1132401A1020	N03A Antiepileptics	FOSTOIN 750 mg for injection	Fosphenytoin sodium hydrate
	1139400F1023	N03A Antiepileptics	NOBELBAR 250 mg for injection	Phenobarbital sodiumg
	1139401A1020	N03A Antiepileptics	MIDAFRESA injection 0.1%	Midazolam
	1139402A1025	N03A Antiepileptics	E KEPPRA for IV infusion 500 mg	Levetiracetam
	1139402A2021	N03A Antiepileptics	Levetiracetam for IV infusion 500 mg “AMEL”	Levetiracetam
	1139402A2030	N03A Antiepileptics	Levetiracetam for IV infusion 500 mg “Nisshin”	Levetiracetam
	1139402A2048	N03A Antiepileptics	Levetiracetam for IV infusion 500 mg “Meiji”	Levetiracetam
	1139403A1020	N03A Antiepileptics	LORA-PITA IV injection 2 mg	Lorazepam
	1139700Q1029	N03A Antiepileptics	BUCCOLAM oromucosal solution 2.5 mg	Midazolam
	1139700Q2025	N03A Antiepileptics	BUCCOLAM oromucosal solution 5 mg	Midazolam
	1139700Q3021	N03A Antiepileptics	BUCCOLAM oromucosal solution 7.5 mg	Midazolam
	1139700Q4028	N03A Antiepileptics	BUCCOLAM oromucosal solution 10 mg	Midazolam
	1124701J1022	N03A Antiepileptics	DIAPP suppositories 4	Diazepam
	1124701J2029	N03A Antiepileptics	DIAPP suppositories 6	Diazepam
	1124701J3025	N03A Antiepileptics	DIAPP suppositories 10	Diazepam
	1125003B2139	N03A Antiepileptics, N05B Hypnotics and Sedatives	Phenobarbital powder 10% “Maruishi”	Phenobarbital
	1125003B2015	N03A Antiepileptics, N05B Hypnotics and Sedatives	Phenobarbital powder 10%	Phenobarbital
	1125004F1023	N03A Antiepileptics, N05B Hypnotics and Sedatives	PHENOBAL tablets 30 mg	Phenobarbital
	1126002X1019	N03A Antiepileptics, N05B Hypnotics and Sedatives	Sodium bromide	Sodium bromide
	1125003B2120	N03A Antiepileptics, N05B Hypnotics and Sedatives	Phenobarbital powder 10% “Hoei”	Phenobarbital
	1125003B2031	N03A Antiepileptics, N05B Hypnotics and Sedatives	PHENOBAL powder 10%	Phenobarbital
	1125004S1030	N03A Antiepileptics, N05B Hypnotics and Sedatives	PHENOBAL elixir 0.4%	Phenobarbital
	1125402A1054	N03A Antiepileptics, N05B Hypnotics and Sedatives	PHENOBAL injection 100 mg	Phenobarbital
	1125003B2155	N03A Antiepileptics, N05B Hypnotics and Sedatives	Phenobarbital powder 10% “JG”	Phenobarbital
	1125003B2163	N03A Antiepileptics, N05B Hypnotics and Sedatives	Phenobarbital powder 10% “Shioe”	Phenobarbital
	1125003X1156	N03A Antiepileptics, N05B Hypnotics and Sedatives	PHENOBAL	Phenobarbital
	1125003X1164	N03A Antiepileptics, N05B Hypnotics and Sedatives	Phenobarbital “Hoei”	Phenobarbital
	1125700J5020	N03A Antiepileptics, N05B Hypnotics and Sedatives	LUPIAL suppositories 100	Phenobarbital sodium
	1125700J2021	N03A Antiepileptics, N05B Hypnotics and Sedatives	LUPIAL suppositories 25	Phenobarbital sodium
	1125700J4024	N03A Antiepileptics, N05B Hypnotics and Sedatives	LUPIAL suppositories 50	Phenobarbital sodium
	1125700J5039	N03A Antiepileptics, N05B Hypnotics and Sedatives	WAKOBITAL suppositories 100	Phenobarbital sodium
	1125700J1025	N03A Antiepileptics, N05B Hypnotics and Sedatives	WAKOBITAL suppositories 15	Phenobarbital sodium
	1125700J3028	N03A Antiepileptics, N05B Hypnotics and Sedatives	WAKOBITAL suppositories 30	Phenobarbital sodium
	1125700J4032	N03A Antiepileptics, N05B Hypnotics and Sedatives	WAKOBITAL suppositories 50	Phenobarbital sodium
	1124402A2061	N03A Antiepileptics, N05C Tranquilizers	Diazepam injection 10 mg “Taiyo”	Diazepam
	1124402A2070	N03A Antiepileptics, N05C Tranquilizers	Diazepam injection 10 mg “NIG”	Diazepam
	1124402A1049	N03A Antiepileptics, N05C Tranquilizers	Diazepam injection 5 mg “Taiyo”	Diazepam
	1124402A1014	N03A Antiepileptics, N05C Tranquilizers	Diazepam 5 mg injection	Diazepam
	1124402A1030	N03A Antiepileptics, N05C Tranquilizers	CERCINE injection 5 mg	Diazepam
	1124402A2053	N03A Antiepileptics, N05C Tranquilizers	CERCINE injection 10 mg	Diazepam
	1124402A2045	N03A Antiepileptics, N05C Tranquilizers	HORIZON injection 10 mg	Diazepam
	1123700X1023	N05B Hypnotics and Sedatives	ESCRE rectal kits 500	Chloral hydrate
	1123700J1020	N05B Hypnotics and Sedatives	ESCRE suppositories 250	Chloral hydrate
	1123700J2027	N05B Hypnotics and Sedatives	ESCRE suppositories 500	Chloral hydrate
	Abbreviations: ATC, Anatomical Therapeutic Chemical; IV, intravenous; YJ, Yakka Joho.

## Sheet: Supplementary Table 5
	Supplementary Table 5. Prefectures with and without epilepsy specialist medical facilities
	epilepsy specialist medical facilities	Prefectures
	With	Hokkaido
		Miyagi
		Ibaraki
		Tochigi
		Gunma
		Saitama
		Chiba
		Tokyo
		Kanagawa
		Niigata
		Ishikawa
		Yamanashi
		Nagano
		Shizuoka
		Aichi
		Kyoto
		Osaka
		Hyogo
		Nara
		Tottori
		Okayama
		Hiroshima
		Yamaguchi
		Tokushima
		Fukuoka
		Nagasaki
		Oita
		Miyazaki
		Kagoshima
		Okinawa
	Without	Aomori
		Iwate
		Akita
		Yamagata
		Fukushima
		Toyama
		Fukui
		Gifu
		Mie
		Shiga
		Wakayama
		Shimane
		Kagawa
		Ehime
		Kochi
		Saga
		Kumamoto
